# Supplementary material for: Resistin and In-Hospital Mortality in Patients with Acute Ischemic Stroke: A Prospective Study
Source: J Clin Med. 2024 Aug 19;13(16):4889. doi: 10.3390/jcm13164889 (PMC11355181; doi:10.3390/jcm13164889)
Supplement: Supplementary file 1 [file jcm-13-04889-s001.zip]

Archive with 1 entries (1 files):
- jcm-3170572-supplementary.pdf
